# Supplementary material for: Harnessing multiplex PCR assay targeting specific mitochondrial DNA elements for simultaneous identification of antelope species in Cornu Saigae Tataricae
Source: Mitochondrial DNA B Resour. 2019 Sep 25;4(2):3222–6. doi: 10.1080/23802359.2019.1666667 (PMC7707849; doi:10.1080/23802359.2019.1666667)
Supplement: Supplemental Material [file TMDN_A_1666667_SM3225.zip]

Archive with 1 entries (1 files):
- Huan Yang et al supplemental content.doc
